# Supplementary material for: Post-extinction recovery of the Phanerozoic oceans and biodiversity hotspots
Source: Nature. 2022 Jul 13;607(7919):507–11. doi: 10.1038/s41586-022-04932-6 (PMC9300466; doi:10.1038/s41586-022-04932-6)
Supplement: Supplementary file 11 — Source Data Fig. 1 [file 41586_2022_4932_MOESM11_ESM.xlsx]

## Sheet: originalscans_fossildata
Time	Sepkoski from http://strata.geology.wisc.edu/jack/ (Invertebrates only)	Time	Alroy 2010 fig. 3	Time	Zaffos et al. 2017 fig. 2A
-513	284	-521.159	212.219	-538.678	174.69
-507	436	-493.381	236.334	-531.712	174.69
-504	457	-472.218	321.543	-529.391	202.97
-501	408	-452.377	270.096	-521.264	202.97
-495	392	-444.44	273.312	-520.103	325.513
-493	382	-433.858	270.096	-517.781	325.513
-488.3	553	-412.694	381.029	-515.459	627.157
-485	1015	-399.467	398.714	-513.137	909.949
-470	1030	-378.303	220.257	-511.976	608.305
-464	1180	-353.171	281.35	-507.333	598.878
-458	1913	-326.716	191.318	-505.011	683.716
-449	1575	-310.844	249.196	-502.689	580.025
-443.7	1227	-301.584	236.334	-500.367	825.112
-428.2	1514	-289.68	270.096	-498.045	646.01
-422.9	1401	-276.452	397.106	-496.884	730.848
-418.7	992	-261.902	348.875	-494.562	646.01
-416	1126	-244.707	168.81	-486.436	721.421
-411.2	1247	-231.479	194.534	-484.114	551.746
-407	1652	-222.22	244.373	-480.631	551.746
-397.5	1596	-207.67	294.212	-478.309	825.112
-391.8	1369	-193.12	163.987	-477.148	646.01
-385.3	1141	-185.183	139.871	-472.504	636.584
-374.5	1058	-175.924	154.341	-470.182	759.127
-359.2	1152	-167.988	326.367	-467.861	1013.64
-345.3	1543	-153.438	307.074	-464.378	853.391
-326.4	1088	-145.501	245.981	-459.734	1183.31
-318.1	930	-130.951	286.174	-451.607	1287.01
-311.7	1051	-116.401	303.859	-449.285	1079.62
-306.5	987	-105.819	392.283	-445.803	957.081
-299	922	-96.5599	374.598	-441.159	919.376
-294.6	991	-87.3007	426.045	-436.515	1032.49
-284.4	1268	-75.3961	344.051	-429.549	1060.77
-270.6	1216	-67.4597	352.09	-424.906	1013.64
-260.4	697	-59.5232	395.498	-422.584	928.802
-251	230	-51.5868	400.322	-420.262	919.376
-249.7	365	-41.0049	498.392	-417.94	1079.62
-245	538	-34.3912	477.492	-412.135	1107.9
-237	686	-26.4548	483.923	-405.17	1315.28
-228	855	-9.25917	413.183	-397.043	1305.86
-216.5	944	0	448.553	-392.399	1362.42
-199.6	467			-386.594	1305.86
-196.5	643			-383.112	1202.17
-189.6	787			-380.79	777.98
-183	766			-372.663	796.832
-175.6	727			-366.858	702.569
-171.6	1023			-362.215	749.701
-167.7	1063			-356.41	957.081
-164.7	1118			-347.122	957.081
-161.2	1192			-342.479	843.964
-155.7	1123			-335.513	985.36
-150.8	1199			-323.903	928.802
-145.5	940			-313.455	1032.49
-140.2	1051			-306.489	975.934
-136.4	1065			-297.202	1079.62
-130	1166			-292.558	1192.74
-125	1327			-284.431	1334.14
-112	1571			-269.339	1334.14
-99.6	1747			-265.856	1202.17
-93.5	1586			-261.212	1136.18
-89.3	1608			-255.408	985.36
-85.8	1766			-250.764	419.777
-83.5	2207			-246.12	608.305
-70.6	2336			-242.637	636.584
-65.5	2155			-239.155	749.701
-55.8	3944			-236.833	608.305
-33.9	3596			-233.35	881.67
-23	5000			-228.706	825.112
-5.3	4566			-226.384	900.523
-1.8	4403			-218.258	796.832
0	4400			-211.292	806.259
				-206.648	683.716
				-202.004	598.878
				-192.717	655.437
				-182.268	740.274
				-177.624	655.437
				-171.82	674.289
				-169.498	853.391
				-162.532	1070.2
				-154.406	985.36
				-149.762	919.376
				-143.957	1032.49
				-139.313	900.523
				-132.348	919.376
				-124.221	966.508
				-121.899	1107.9
				-117.255	1023.07
				-110.29	1145.61
				-104.485	1060.77
				-96.3584	1136.18
				-91.7146	1107.9
				-89.3927	1070.2
				-85.9099	1023.07
				-80.1052	1117.33
				-77.7833	1202.17
				-71.9785	1202.17
				-68.4957	1296.43
				-65.0129	1720.62
				-62.691	1258.73
				-58.0472	1173.89
				-54.5644	1437.83
				-49.9206	1390.7
				-45.2768	1532.09
				-41.794	1616.93
				-35.9893	1730.05
				-30.1845	1626.36
				-19.7361	1635.78
				-18.5751	1824.31
				-15.0923	1843.16
				-8.12661	1692.34
				-3.48283	1682.91
				-1.16094	1522.66
				0	1192.74

## Sheet: globaldiversities_modeldata
Time	Sepkoski logistic	Sepkoski exponential	Sepkoski calibrated	Alroy logistic	Alroy exponential	Alroy calibrated	Zaffos et al logistic	Zaffos et al exponential	Zaffos et al calibrated
-541				1	1	1	1	1	1
-535				352.239	354.655	359.299	352.239	354.655	357.614
-525	1	1	1	302.656	321.099	319.018	302.656	321.099	317.392
-515	397.854	421.689	409.163	362.251	392.885	392.597	362.251	392.885	393.324
-510	312.309	336.094	328.795	384.661	421.544	415.116	384.661	421.544	418.366
-505	324.551	344.17	341.979	434.775	486.589	477.946	434.775	486.589	477.592
-500	349.823	388.059	377.895	475.107	550.543	536.905	475.107	550.543	535.999
-495	395.788	441.768	434.801	513.471	606.853	592.493	513.471	606.853	591.983
-490	414.876	471.89	462.51	556.608	699.951	667.259	556.608	699.951	666.87
-485	446.91	519.116	507.217	595.578	780.316	742.919	595.578	780.316	742.443
-480	486.29	586.059	566.025	657.241	880.968	838.77	657.241	880.968	838.116
-475	561.851	700.958	676.89	758.689	1038.12	965.889	758.689	1038.12	964.209
-470	537.309	693.14	666.239	641.58	915.417	840.995	701.272	1033.04	959.169
-465	611.121	795.552	759.825	731.306	1025.7	955.423	787.305	1164.9	1077.41
-455	644.661	884.214	834.763	669.398	954.303	883.226	877.344	1456.63	1312.05
-450	644.069	895.282	835.484	704.888	1011	939.078	694.563	1176.96	1044.58
-445	531.98	765.158	714.15	785.714	1187.35	1083.31	583.662	997.592	886.312
-440	512.032	723.924	677.653	718.451	1070.7	971.788	562.16	999.223	888.042
-435	542.853	791.184	732.908	740.997	1099.62	1007.83	601.923	1057.97	940.904
-430	613.029	928.631	834.554	832.515	1310.47	1166.1	668.382	1229.39	1068.05
-425	688.474	1072.72	974.559	904.365	1453.41	1310.81	752.478	1430.49	1234.51
-420	667.664	1092.82	989.013	899.31	1498.35	1349.42	736.063	1488.62	1260.58
-415	708.263	1194.96	1060.68	917.597	1619.92	1407.43	777.819	1636.67	1371.19
-410	685.108	1288.91	1118.43	897.569	1753.03	1507.95	759.646	1797.56	1472.9
-400	922.458	1797.68	1553.53	1120.64	2421.96	2019.34	1011.05	2547.93	1967.88
-390	734.743	1453.79	1244.98	942.079	1979.94	1623.65	1006.26	2645.69	1970.65
-385	740.508	1459.31	1231.73	850.588	1736.74	1464.6	1089.67	2843.01	2141.07
-375	678.439	1322.24	1135.9	599.414	1250.88	1055.51	704.091	1857.99	1412.6
-365	777.388	1654.09	1346.82	688.892	1569.54	1249.7	655.59	1727.82	1316.48
-355	805.541	1879.18	1517.6	726.792	1831.54	1448.46	718.218	2021.07	1477.43
-340	588.718	1485.14	1123.03	510.876	1208.89	931.804	696.727	2002.57	1441.76
-325	493.006	1232.14	931.32	440.673	1061.75	820.732	647.789	2028.42	1410.76
-320	451.002	1080.59	845.661	455.79	1105.08	863.349	646.952	2090.55	1407.02
-310	427.537	1075.73	835.637	440.719	1141.19	858.628	641.352	2338.32	1493.15
-305	460.132	1192.78	913.417	474.251	1217.99	933.326	672.928	2433.68	1571.31
-300	505.277	1337.09	1016.84	504.83	1425.05	1042.85	688.396	2733.04	1645.61
-295	482.603	1377.87	1022.95	480.407	1375.05	988.832	677.065	2826.58	1619.62
-285	499.573	1453.59	1045.64	511.019	1494.65	1077.04	680.814	2985.44	1712.21
-275	493.248	1600.47	1111.41	504.496	1649.99	1143.44	650.958	3289.19	1710.58
-270	487.114	1616.04	1085.38	497.117	1655	1103.24	641.941	3178.72	1743.83
-265	397.712	1258.27	876.471	495.445	1536.92	1058.3	603.388	2836.78	1540.97
-260	302.53	949.538	683.009	445.83	1421.28	981.68	564.287	2585.79	1439.82
-255	179.098	569.383	399.297	342.198	1085.21	748.935	429.87	2098.68	1095.7
-250	98.2269	236.506	168.738	256.561	798.615	568.942	189.256	922.846	503.776
-245	124.304	214.65	167.834	160.553	461.663	322.917	190.92	780.588	439.649
-240	202.148	275.635	226.09	210.966	516.616	385.506	244.023	840.996	470.09
-230	235.615	329.038	275.514	265.318	612.122	429.991	275.805	923.224	516.022
-220	259.712	359.288	298.77	294.542	662.631	492.342	223.899	697.737	404.949
-205	154.325	234.003	190.134	243.813	517.453	384.713	179.863	615.738	357.703
-200	193.076	220.358	191.251	262.162	555.359	418.565	183.732	643.223	361.781
-195	162.549	214.253	182.426	178.717	432.614	302.138	227.855	752.727	411.791
-185	213.18	243.347	223.721	155.528	282.79	213.948	250.454	630.383	377.07
-180	233.643	261.656	244.024	177.598	311.467	237.143	262.89	633.226	373.269
-170	267.503	306.431	278.711	252.534	414.561	325.173	295.879	748.613	437.301
-165	275.256	328.857	299.251	274.268	429.697	332.507	314.568	817.903	485.783
-160	276.994	356.505	324.483	272.062	457.329	364.337	346.903	831.965	540.294
-155	253.974	302.806	284.182	265.27	389.179	327.995	316.152	652.646	485.738
-150	284.077	343.817	319.397	279.36	399.996	347.533	344.113	664.794	513.744
-140	324.34	404.412	379.2	307.928	457.684	396.272	382.623	702.296	552.686
-135	334.292	421.926	391.515	329.219	496.89	431.918	399.014	770.165	601.321
-130	353.016	458.205	414.312	341.448	516.319	447.406	422.856	838.403	643.763
-125	368.884	498.766	454.635	371.31	572.457	487.58	445.871	896.753	680.474
-120	416.84	595.421	543.434	410.751	671.355	569.791	527.74	1024.7	780.762
-105	576.202	855.111	763.847	567.809	965.932	817.854	660.899	1403.57	1050.54
-95	688.532	1110.89	972.022	675.285	1303.65	1060.46	805.375	1992.16	1424.85
-90	748.715	1251.65	1104.44	755.74	1447	1177.2	864.292	2150.74	1514.33
-85	772.75	1393.77	1209.17	679.682	1366.48	1100.1	895.901	2385.29	1657.73
-80	860.371	1605.16	1339.97	726.32	1461.29	1179.39	997.019	2732.61	1864
-70	821.888	1784.96	1432.59	724.337	1467.24	1184.16	943.224	3056.95	1957.06
-65	831.612	1749.13	1380.48	724.447	1535.81	1210.07	938.91	3276.21	2033.46
-60	838.771	1826.5	1454.16	726.298	1570.35	1201.78	696.791	2199.35	1407.02
-50	994.49	2441.27	1837.61	854.898	2086.64	1558.97	808.043	2784.7	1709.1
-45	908.416	2462.87	1818.58	805.259	2050.78	1497.2	740.543	2877.36	1651.07
-40	890.809	2430.29	1734.23	798.073	2087.5	1507.55	753.289	2784.74	1668.69
-35	858.729	2540.84	1688.49	740.805	2043.88	1441.03	721.576	2804.81	1567.95
-30	931.861	2892.65	1889.18	801.441	2374.55	1581.86	788.148	3243.19	1753.5
-25	915.195	2993.62	1929.4	778.92	2412.61	1614.04	777.097	3265.86	1739.75
-20	993.12	3600.41	2166.22	862.605	2836.94	1820	845.071	3895.67	2010.31
-15	981.49	3840.09	2231.15	862.167	3150.48	1876.52	854.382	4251.78	2020.92
-10	975.92	4261.55	2308.47	853.313	3240.02	1916.08	852.008	4334	2048.16
-5	1004.3	4484.63	2421.15	878.553	3539.51	1975.23	874.773	4448.39	2171.87
0	1008.63	4944.6	2444.15	870.063	3835.35	2081.98	876.228	4839.13	2240.35

## Sheet: mass_extinctions
time	rho Sepkoski from http://strata.geology.wisc.edu/jack/ (Invertebrates only)	rho Alroy 2010	rho Zaffos_etal2017
-541	nan	nan	nan		Negative net diversification rate (rho)
-540	nan	nan	nan		units: My^-1
-539	nan	nan	nan
-538	nan	nan	nan
-537	nan	nan	nan
-536	nan	nan	nan
-535	nan	nan	nan
-534	nan	nan	nan
-533	nan	nan	nan
-532	nan	nan	nan
-531	nan	nan	nan
-530	nan	nan	nan
-529	nan	nan	nan
-528	nan	nan	nan
-527	nan	nan	nan
-526	nan	nan	nan
-525	nan	nan	nan
-524	nan	nan	nan
-523	nan	nan	nan
-522	nan	nan	nan
-521	nan	nan	nan
-520	nan	nan	nan
-519	nan	nan	nan
-518	nan	nan	nan
-517	nan	nan	nan
-516	nan	nan	nan
-515	nan	nan	nan
-514	nan	nan	nan
-513	nan	nan	nan
-512	nan	nan	nan
-511	nan	nan	nan
-510	nan	nan	nan
-509	nan	nan	nan
-508	nan	nan	nan
-507	nan	nan	nan
-506	nan	nan	nan
-505	nan	nan	nan
-504	nan	nan	nan
-503	nan	nan	nan
-502	nan	nan	nan
-501	nan	nan	nan
-500	nan	nan	nan
-499	nan	nan	nan
-498	nan	nan	nan
-497	nan	nan	nan
-496	nan	nan	nan
-495	nan	nan	nan
-494	nan	nan	nan
-493	nan	nan	nan
-492	nan	nan	nan
-491	nan	nan	nan
-490	nan	nan	nan
-489	nan	nan	nan
-488	nan	nan	nan
-487	nan	nan	nan
-486	nan	nan	nan
-485	nan	nan	nan
-484	nan	nan	nan
-483	nan	nan	nan
-482	nan	nan	nan
-481	nan	nan	nan
-480	nan	nan	nan
-479	nan	nan	nan
-478	nan	nan	nan
-477	nan	nan	nan
-476	nan	nan	nan
-475	nan	nan	nan
-474	nan	nan	nan
-473	nan	nan	nan
-472	nan	nan	nan
-471	nan	-0.00807833	nan
-470	nan	-0.00814412	nan
-469	nan	-0.00821099	nan
-468	nan	-0.00827897	nan
-467	nan	-0.00834808	nan
-466	nan	-0.00841836	nan
-465	nan	-0.00848983	nan
-464	nan	-0.00856253	nan
-463	nan	-0.00863648	nan
-462	nan	-0.00871172	nan
-461	nan	-0.00878828	nan
-460	nan	-0.00886619	nan
-459	nan	-0.00894551	nan
-458	nan	-0.00902625	nan
-457	nan	-0.00910847	nan
-456	-0.0196318	-0.00919219	nan
-455	-0.0200249	-0.00927747	nan
-454	-0.0204341	-0.00936435	nan
-453	-0.0208603	-0.00945287	nan
-452	-0.0213048	-0.00538314	nan
-451	-0.0217685	nan	-0.0875662
-450	-0.0222529	nan	-0.108674
-449	-0.0227594	nan	-0.096928
-448	-0.0232895	nan	-0.0493537
-447	-0.0416891	nan	-0.0510328
-446	-0.0435027	nan	-0.0528301
-445	-0.0454813	nan	-0.0279093
-444	-0.0476484	nan	-0.0170827
-443	-0.0500323	-0.00111251	-0.0172299
-442	-0.00540373	-0.00111374	-0.0173796
-441	nan	-0.00111499	-0.0063817
-440	nan	-0.00111623	nan
-439	nan	-0.00111748	nan
-438	nan	-0.00111873	nan
-437	nan	-0.00111998	nan
-436	nan	-0.00112124	nan
-435	nan	-0.0011225	nan
-434	nan	-0.00112376	nan
-433	nan	nan	nan
-432	nan	nan	nan
-431	nan	nan	nan
-430	nan	nan	nan
-429	nan	nan	nan
-428	nan	nan	nan
-427	nan	nan	nan
-426	nan	nan	nan
-425	nan	nan	nan
-424	nan	nan	nan
-423	nan	nan	nan
-422	nan	nan	nan
-421	nan	nan	nan
-420	nan	nan	nan
-419	nan	nan	nan
-418	nan	nan	nan
-417	nan	nan	nan
-416	nan	nan	nan
-415	nan	nan	nan
-414	nan	nan	nan
-413	nan	nan	nan
-412	nan	nan	nan
-411	nan	nan	nan
-410	nan	nan	nan
-409	nan	nan	nan
-408	nan	nan	nan
-407	nan	nan	nan
-406	nan	nan	nan
-405	nan	nan	nan
-404	nan	nan	nan
-403	nan	nan	nan
-402	nan	nan	nan
-401	nan	nan	nan
-400	nan	nan	nan
-399	nan	-0.00810337	nan
-398	nan	-0.0213592	nan
-397	nan	-0.0218254	nan
-396	-0.0142967	-0.0223123	nan
-395	-0.025268	-0.0228215	nan
-394	-0.025923	-0.0233545	nan
-393	-0.0266129	-0.023913	nan
-392	-0.0273405	-0.0244988	nan
-391	-0.028109	-0.0251141	-0.00717195
-390	-0.0261637	-0.0257611	-0.00722376
-389	-0.0261585	-0.0396634	-0.00727632
-388	-0.0268611	-0.0407407	-0.00732965
-387	-0.0276026	-0.0418781	-0.00738377
-386	-0.0283861	-0.0430809	-0.0165248
-385	-0.0292154	-0.0443548	-0.0231172
-384	-0.0230443	-0.0457063	-0.0236642
-383	-0.00674912	-0.0471428	-0.0381765
-382	-0.00679498	-0.0486725	-0.154592
-381	-0.00684147	-0.0503048	-0.182861
-380	-0.0068886	-0.0520504	-0.0447494
-379	-0.00693638	-0.0539214	nan
-378	-0.00698483	-0.0340989	nan
-377	-0.00703396	nan	nan
-376	-0.00708378	nan	nan
-375	-0.00713432	nan	nan
-374	-0.00718559	nan	nan
-373	nan	nan	nan
-372	nan	nan	-0.0125422
-371	nan	nan	-0.0206576
-370	nan	nan	-0.0210933
-369	nan	nan	-0.0215479
-368	nan	nan	-0.0220224
-367	nan	nan	-0.0225183
-366	nan	nan	nan
-365	nan	nan	nan
-364	nan	nan	nan
-363	nan	nan	nan
-362	nan	nan	nan
-361	nan	nan	nan
-360	nan	nan	nan
-359	nan	nan	nan
-358	nan	nan	nan
-357	nan	nan	nan
-356	nan	nan	nan
-355	nan	nan	nan
-354	nan	nan	nan
-353	nan	nan	nan
-352	nan	-0.0121211	nan
-351	nan	-0.0122698	nan
-350	nan	-0.0124222	nan
-349	nan	-0.0125785	nan
-348	nan	-0.0127387	nan
-347	nan	-0.0129031	nan
-346	nan	-0.0130717	-0.0255347
-345	nan	-0.0132449	-0.0262038
-344	nan	-0.0134227	-0.026909
-343	-0.0156755	-0.0136053	-0.0276531
-342	-0.0159251	-0.0137929	-0.00346735
-341	-0.0161828	-0.0139858	nan
-340	-0.016449	-0.0141842	nan
-339	-0.0167241	-0.0143883	nan
-338	-0.0170086	-0.0145984	nan
-337	-0.0173029	-0.0148146	nan
-336	-0.0176075	-0.0150374	nan
-335	-0.0179231	-0.015267	nan
-334	-0.0182502	-0.0155037	nan
-333	-0.0185895	-0.0157478	nan
-332	-0.0189416	-0.0159998	nan
-331	-0.0193073	-0.0162599	nan
-330	-0.0196874	-0.0165287	nan
-329	-0.0200828	-0.0168065	nan
-328	-0.0204944	-0.0170938	nan
-327	-0.0209232	-0.017391	nan
-326	-0.0213703	nan	nan
-325	-0.0200091	nan	nan
-324	-0.0176198	nan	nan
-323	-0.0179358	nan	nan
-322	-0.0182634	nan	nan
-321	-0.0186031	nan	nan
-320	-0.0189558	nan	nan
-319	-0.019322	nan	nan
-318	-0.0197027	nan	nan
-317	-0.0160927	nan	nan
-316	nan	nan	nan
-315	nan	nan	nan
-314	nan	nan	nan
-313	nan	nan	nan
-312	nan	nan	nan
-311	nan	nan	nan
-310	nan	nan	nan
-309	nan	nan	nan
-308	nan	nan	nan
-307	nan	nan	nan
-306	nan	nan	nan
-305	nan	nan	nan
-304	nan	nan	nan
-303	nan	nan	nan
-302	nan	nan	nan
-301	nan	nan	nan
-300	nan	nan	nan
-299	nan	nan	nan
-298	nan	nan	nan
-297	nan	nan	nan
-296	nan	nan	nan
-295	nan	nan	nan
-294	nan	nan	nan
-293	nan	nan	nan
-292	nan	nan	nan
-291	nan	nan	nan
-290	nan	nan	nan
-289	nan	nan	nan
-288	nan	nan	nan
-287	nan	nan	nan
-286	nan	nan	nan
-285	nan	nan	nan
-284	nan	nan	nan
-283	nan	nan	nan
-282	nan	nan	nan
-281	nan	nan	nan
-280	nan	nan	nan
-279	nan	nan	nan
-278	nan	nan	nan
-277	nan	nan	nan
-276	nan	nan	nan
-275	nan	nan	nan
-274	nan	nan	nan
-273	nan	nan	nan
-272	nan	nan	nan
-271	nan	nan	nan
-270	nan	nan	nan
-269	-0.0263133	-0.00882268	-0.00962764
-268	-0.0429216	-0.00890121	-0.0286762
-267	-0.0448465	-0.00898116	-0.0295228
-266	-0.0469522	-0.00906255	-0.0304209
-265	-0.0492653	-0.00914543	-0.0145903
-264	-0.0518181	-0.00922984	-0.0119409
-263	-0.05465	-0.00931582	-0.0120852
-262	-0.0578093	-0.00940342	-0.012233
-261	-0.0613562	-0.0279798	-0.0145603
-260	-0.0653669	-0.0308516	-0.0229824
-259	-0.069278	-0.0318337	-0.023523
-258	-0.07337	-0.0328804	-0.0240897
-257	-0.0791794	-0.0339983	-0.0246843
-256	-0.0859878	-0.0351949	-0.025309
-255	-0.0940774	-0.0364787	-0.0650246
-254	-0.103847	-0.0378598	-0.130161
-253	-0.115881	-0.0393496	-0.149638
-252	-0.131069	-0.0409614	-0.17597
-251	-0.15084	-0.0427109	-0.213548
-250	-0.177634	-0.0446165	nan
-249	nan	-0.0467001	nan
-248	nan	-0.0489879	nan
-247	nan	-0.0515113	nan
-246	nan	-0.0543088	nan
-245	nan	-0.0574276	nan
-244	nan	-0.00985233	nan
-243	nan	nan	nan
-242	nan	nan	nan
-241	nan	nan	nan
-240	nan	nan	nan
-239	nan	nan	nan
-238	nan	nan	nan
-237	nan	nan	nan
-236	nan	nan	nan
-235	nan	nan	nan
-234	nan	nan	nan
-233	nan	nan	nan
-232	nan	nan	nan
-231	nan	nan	nan
-230	nan	nan	nan
-229	nan	nan	nan
-228	nan	nan	nan
-227	nan	nan	nan
-226	nan	nan	nan
-225	nan	nan	-0.0142475
-224	nan	nan	-0.0144534
-223	nan	nan	-0.0146654
-222	nan	nan	-0.0148837
-221	nan	nan	-0.0151085
-220	nan	nan	-0.0153403
-219	nan	nan	-0.0155793
-218	nan	nan	-0.0113098
-217	nan	nan	-0.000169759
-216	nan	nan	-0.000169471
-215	-0.0108951	nan	-0.000169185
-214	-0.030353	nan	-0.000168899
-213	-0.0313031	nan	-0.000168614
-212	-0.0323147	nan	-0.00016833
-211	-0.0333938	nan	-0.00837822
-210	-0.0345474	nan	-0.033044
-209	-0.0357837	nan	-0.0341732
-208	-0.0371117	nan	-0.0353823
-207	-0.038542	-0.0166037	-0.0366801
-206	-0.0400871	-0.0310538	-0.030485
-205	-0.0417611	-0.032049	-0.0271899
-204	-0.0435811	-0.0331102	-0.0279499
-203	-0.045567	-0.034244	-0.0287535
-202	-0.0477425	-0.0354582	-0.0294469
-201	-0.0501361	-0.0367617	nan
-200	-0.0527824	-0.0381647	nan
-199	-0.0557236	-0.039679	nan
-198	nan	-0.0413185	nan
-197	nan	-0.0430993	nan
-196	nan	-0.0450405	nan
-195	nan	-0.0471649	nan
-194	nan	-0.0494995	nan
-193	nan	-0.0479496	nan
-192	nan	-0.0185698	nan
-191	nan	-0.0189211	nan
-190	nan	-0.019286	nan
-189	nan	-0.0196653	nan
-188	nan	-0.0200598	nan
-187	nan	-0.0204704	nan
-186	nan	-0.0208982	nan
-185	nan	-0.0154292	nan
-184	nan	nan	nan
-183	nan	nan	nan
-182	nan	nan	nan
-181	nan	nan	nan
-180	nan	nan	nan
-179	nan	nan	nan
-178	nan	nan	nan
-177	nan	nan	nan
-176	nan	nan	nan
-175	nan	nan	nan
-174	nan	nan	nan
-173	nan	nan	nan
-172	nan	nan	nan
-171	nan	nan	nan
-170	nan	nan	nan
-169	nan	nan	nan
-168	nan	nan	nan
-167	nan	nan	nan
-166	nan	nan	nan
-165	nan	nan	nan
-164	nan	nan	nan
-163	nan	nan	nan
-162	nan	nan	nan
-161	nan	nan	nan
-160	nan	nan	nan
-159	nan	nan	nan
-158	nan	nan	nan
-157	nan	nan	nan
-156	nan	nan	nan
-155	nan	nan	nan
-154	nan	nan	nan
-153	nan	nan	nan
-152	nan	nan	nan
-151	nan	nan	nan
-150	nan	nan	nan
-149	nan	nan	nan
-148	nan	nan	nan
-147	nan	nan	nan
-146	nan	nan	nan
-145	nan	nan	nan
-144	nan	nan	nan
-143	nan	nan	nan
-142	nan	nan	nan
-141	nan	nan	nan
-140	nan	nan	nan
-139	nan	nan	nan
-138	nan	nan	nan
-137	nan	nan	nan
-136	nan	nan	nan
-135	nan	nan	nan
-134	nan	nan	nan
-133	nan	nan	nan
-132	nan	nan	nan
-131	nan	nan	nan
-130	nan	nan	nan
-129	nan	nan	nan
-128	nan	nan	nan
-127	nan	nan	nan
-126	nan	nan	nan
-125	nan	nan	nan
-124	nan	nan	nan
-123	nan	nan	nan
-122	nan	nan	nan
-121	nan	nan	nan
-120	nan	nan	nan
-119	nan	nan	nan
-118	nan	nan	nan
-117	nan	nan	nan
-116	nan	nan	nan
-115	nan	nan	nan
-114	nan	nan	nan
-113	nan	nan	nan
-112	nan	nan	nan
-111	nan	nan	nan
-110	nan	nan	nan
-109	nan	nan	nan
-108	nan	nan	nan
-107	nan	nan	nan
-106	nan	nan	nan
-105	nan	nan	nan
-104	nan	nan	nan
-103	nan	nan	nan
-102	nan	nan	nan
-101	nan	nan	nan
-100	nan	nan	nan
-99	nan	nan	nan
-98	nan	nan	nan
-97	nan	nan	nan
-96	nan	nan	nan
-95	nan	nan	nan
-94	nan	nan	nan
-93	nan	nan	nan
-92	nan	nan	nan
-91	nan	nan	nan
-90	nan	nan	nan
-89	nan	nan	nan
-88	nan	nan	nan
-87	nan	nan	nan
-86	nan	-0.0162453	nan
-85	nan	-0.0165136	nan
-84	nan	-0.0167909	nan
-83	nan	-0.0170776	nan
-82	nan	-0.0173743	nan
-81	nan	-0.0176815	nan
-80	nan	-0.0179998	nan
-79	nan	-0.0183297	nan
-78	nan	-0.018672	nan
-77	nan	-0.0190272	nan
-76	nan	-0.0193963	nan
-75	nan	-0.0107929	nan
-74	nan	nan	nan
-73	nan	nan	nan
-72	nan	nan	nan
-71	nan	nan	nan
-70	nan	nan	nan
-69	-0.007416	nan	nan
-68	-0.0153325	nan	nan
-67	-0.0155712	nan	nan
-66	-0.0158175	nan	nan
-65	-0.0160717	nan	nan
-64	nan	nan	-0.115787
-63	nan	nan	-0.130949
-62	nan	nan	-0.0561225
-61	nan	nan	-0.0146613
-60	nan	nan	-0.0148794
-59	nan	nan	-0.0151042
-58	nan	nan	-0.0116094
-57	nan	nan	nan
-56	nan	nan	nan
-55	nan	nan	nan
-54	nan	nan	nan
-53	nan	nan	nan
-52	nan	nan	nan
-51	nan	nan	nan
-50	nan	nan	nan
-49	nan	nan	nan
-48	nan	nan	nan
-47	nan	nan	nan
-46	nan	nan	nan
-45	nan	nan	nan
-44	nan	nan	nan
-43	nan	nan	nan
-42	nan	nan	nan
-41	nan	nan	nan
-40	nan	nan	nan
-39	nan	nan	nan
-38	nan	nan	nan
-37	nan	nan	nan
-36	nan	nan	nan
-35	nan	nan	nan
-34	nan	nan	nan
-33	nan	nan	nan
-32	nan	nan	nan
-31	nan	nan	nan
-30	nan	nan	nan
-29	nan	nan	nan
-28	nan	nan	nan
-27	nan	nan	nan
-26	nan	nan	nan
-25	nan	nan	nan
-24	nan	nan	nan
-23	nan	nan	nan
-22	nan	nan	nan
-21	nan	nan	nan
-20	nan	nan	nan
-19	nan	nan	nan
-18	nan	nan	nan
-17	nan	nan	nan
-16	nan	nan	nan
-15	nan	nan	nan
-14	nan	nan	nan
-13	nan	nan	nan
-12	nan	nan	nan
-11	nan	nan	nan
-10	nan	nan	nan
-9	nan	nan	nan
-8	nan	nan	nan
-7	nan	nan	nan
-6	nan	nan	nan
-5	nan	nan	nan
-4	nan	nan	nan
-3	nan	nan	nan
-2	nan	nan	nan
-1	nan	nan	nan
0	nan	nan	nan
