# Supplementary material for: Post-extinction recovery of the Phanerozoic oceans and biodiversity hotspots
Source: Nature. 2022 Jul 13;607(7919):507–11. doi: 10.1038/s41586-022-04932-6 (PMC9300466; doi:10.1038/s41586-022-04932-6)
Supplement: Supplementary file 12 — Source Data Fig. 2 [file 41586_2022_4932_MOESM12_ESM.xlsx]

## Sheet: OBISdata
Latitude	Longitude	# genus/800000 km2 hexagon	log10(# genus/800000 km2 hexagon+1)	0-1 Normalised #genera q0.05-q0.95
-89.75	-179.75
-89.75	-179.25
-89.75	-178.75
-89.75	-178.25
-89.75	-177.75
-89.75	-177.25
-89.75	-176.75
-89.75	-176.25
-89.75	-175.75
-89.75	-175.25
-89.75	-174.75
-89.75	-174.25
-89.75	-173.75
-89.75	-173.25
-89.75	-172.75
-89.75	-172.25
-89.75	-171.75
-89.75	-171.25
-89.75	-170.75
-89.75	-170.25
-89.75	-169.75
-89.75	-169.25
-89.75	-168.75
-89.75	-168.25
-89.75	-167.75
-89.75	-167.25
-89.75	-166.75
-89.75	-166.25
-89.75	-165.75
-89.75	-165.25
-89.75	-164.75
-89.75	-164.25
-89.75	-163.75
-89.75	-163.25
-89.75	-162.75
-89.75	-162.25
-89.75	-161.75
-89.75	-161.25
-89.75	-160.75
-89.75	-160.25
-89.75	-159.75
-89.75	-159.25
-89.75	-158.75
-89.75	-158.25
-89.75	-157.75
-89.75	-157.25
-89.75	-156.75
-89.75	-156.25
-89.75	-155.75
-89.75	-155.25
-89.75	-154.75
-89.75	-154.25
-89.75	-153.75
-89.75	-153.25
-89.75	-152.75
-89.75	-152.25
-89.75	-151.75
-89.75	-151.25
-89.75	-150.75
-89.75	-150.25
-89.75	-149.75
-89.75	-149.25
-89.75	-148.75
-89.75	-148.25
-89.75	-147.75
-89.75	-147.25
-89.75	-146.75
-89.75	-146.25
-89.75	-145.75
-89.75	-145.25
-89.75	-144.75
-89.75	-144.25
-89.75	-143.75
-89.75	-143.25
-89.75	-142.75
-89.75	-142.25
-89.75	-141.75
-89.75	-141.25
-89.75	-140.75
-89.75	-140.25
-89.75	-139.75
-89.75	-139.25
-89.75	-138.75
-89.75	-138.25
-89.75	-137.75
-89.75	-137.25
-89.75	-136.75
-89.75	-136.25
-89.75	-135.75
-89.75	-135.25
-89.75	-134.75
-89.75	-134.25
-89.75	-133.75
-89.75	-133.25
-89.75	-132.75
-89.75	-132.25
-89.75	-131.75
-89.75	-131.25
-89.75	-130.75
-89.75	-130.25
-89.75	-129.75
-89.75	-129.25
-89.75	-128.75
-89.75	-128.25
-89.75	-127.75
-89.75	-127.25
-89.75	-126.75
-89.75	-126.25
-89.75	-125.75
-89.75	-125.25
-89.75	-124.75
-89.75	-124.25
-89.75	-123.75
-89.75	-123.25
-89.75	-122.75
-89.75	-122.25
-89.75	-121.75
-89.75	-121.25
-89.75	-120.75
-89.75	-120.25
-89.75	-119.75
-89.75	-119.25
-89.75	-118.75
-89.75	-118.25
-89.75	-117.75
-89.75	-117.25
-89.75	-116.75
-89.75	-116.25
-89.75	-115.75
-89.75	-115.25
-89.75	-114.75
-89.75	-114.25
-89.75	-113.75
-89.75	-113.25
-89.75	-112.75
-89.75	-112.25
-89.75	-111.75
-89.75	-111.25
-89.75	-110.75
-89.75	-110.25
-89.75	-109.75
-89.75	-109.25
-89.75	-108.75
-89.75	-108.25
-89.75	-107.75
-89.75	-107.25
-89.75	-106.75
-89.75	-106.25
-89.75	-105.75
-89.75	-105.25
-89.75	-104.75
-89.75	-104.25
-89.75	-103.75
-89.75	-103.25
-89.75	-102.75
-89.75	-102.25
-89.75	-101.75
-89.75	-101.25
-89.75	-100.75
-89.75	-100.25
-89.75	-99.75
-89.75	-99.25
-89.75	-98.75
-89.75	-98.25
-89.75	-97.75
-89.75	-97.25
-89.75	-96.75
-89.75	-96.25
-89.75	-95.75
-89.75	-95.25
-89.75	-94.75
-89.75	-94.25
-89.75	-93.75
-89.75	-93.25
-89.75	-92.75
-89.75	-92.25
-89.75	-91.75
-89.75	-91.25
-89.75	-90.75
-89.75	-90.25
-89.75	-89.75
-89.75	-89.25
-89.75	-88.75
-89.75	-88.25
-89.75	-87.75
-89.75	-87.25
-89.75	-86.75
-89.75	-86.25
-89.75	-85.75
-89.75	-85.25
-89.75	-84.75
-89.75	-84.25
-89.75	-83.75
-89.75	-83.25
-89.75	-82.75
-89.75	-82.25
-89.75	-81.75
-89.75	-81.25
-89.75	-80.75
-89.75	-80.25
-89.75	-79.75
-89.75	-79.25
-89.75	-78.75
-89.75	-78.25
-89.75	-77.75
-89.75	-77.25
-89.75	-76.75
-89.75	-76.25
-89.75	-75.75
-89.75	-75.25
-89.75	-74.75
-89.75	-74.25
-89.75	-73.75
-89.75	-73.25
-89.75	-72.75
-89.75	-72.25
-89.75	-71.75
-89.75	-71.25
-89.75	-70.75
-89.75	-70.25
-89.75	-69.75
-89.75	-69.25
-89.75	-68.75
-89.75	-68.25
-89.75	-67.75
-89.75	-67.25
-89.75	-66.75
-89.75	-66.25
-89.75	-65.75
-89.75	-65.25
-89.75	-64.75
-89.75	-64.25
-89.75	-63.75
-89.75	-63.25
-89.75	-62.75
-89.75	-62.25
-89.75	-61.75
-89.75	-61.25
-89.75	-60.75
-89.75	-60.25
-89.75	-59.75
-89.75	-59.25
-89.75	-58.75
-89.75	-58.25
-89.75	-57.75
-89.75	-57.25
-89.75	-56.75
-89.75	-56.25
-89.75	-55.75
-89.75	-55.25
-89.75	-54.75
-89.75	-54.25
-89.75	-53.75
-89.75	-53.25
-89.75	-52.75
-89.75	-52.25
-89.75	-51.75
-89.75	-51.25
-89.75	-50.75
-89.75	-50.25
-89.75	-49.75
-89.75	-49.25
-89.75	-48.75
-89.75	-48.25
-89.75	-47.75
-89.75	-47.25
-89.75	-46.75
-89.75	-46.25
-89.75	-45.75
-89.75	-45.25
-89.75	-44.75
-89.75	-44.25
-89.75	-43.75
-89.75	-43.25
-89.75	-42.75
-89.75	-42.25
-89.75	-41.75
-89.75	-41.25
-89.75	-40.75
-89.75	-40.25
-89.75	-39.75
-89.75	-39.25
-89.75	-38.75
-89.75	-38.25
-89.75	-37.75
-89.75	-37.25
-89.75	-36.75
-89.75	-36.25
-89.75	-35.75
-89.75	-35.25
-89.75	-34.75
-89.75	-34.25
-89.75	-33.75
-89.75	-33.25
-89.75	-32.75
-89.75	-32.25
-89.75	-31.75
-89.75	-31.25
-89.75	-30.75
-89.75	-30.25
-89.75	-29.75
-89.75	-29.25
-89.75	-28.75
-89.75	-28.25
-89.75	-27.75
-89.75	-27.25
-89.75	-26.75
-89.75	-26.25
-89.75	-25.75
-89.75	-25.25
-89.75	-24.75
-89.75	-24.25
-89.75	-23.75
-89.75	-23.25
-89.75	-22.75
-89.75	-22.25
-89.75	-21.75
-89.75	-21.25
-89.75	-20.75
-89.75	-20.25
-89.75	-19.75
-89.75	-19.25
-89.75	-18.75
-89.75	-18.25
-89.75	-17.75
-89.75	-17.25
-89.75	-16.75
-89.75	-16.25
-89.75	-15.75
-89.75	-15.25
-89.75	-14.75
-89.75	-14.25
-89.75	-13.75
-89.75	-13.25
-89.75	-12.75
-89.75	-12.25
-89.75	-11.75
-89.75	-11.25
-89.75	-10.75
-89.75	-10.25
-89.75	-9.75
-89.75	-9.25
-89.75	-8.75
-89.75	-8.25
-89.75	-7.75
-89.75	-7.25
-89.75	-6.75
-89.75	-6.25
-89.75	-5.75
-89.75	-5.25
-89.75	-4.75
-89.75	-4.25
-89.75	-3.75
-89.75	-3.25
-89.75	-2.75
-89.75	-2.25
-89.75	-1.75
-89.75	-1.25
-89.75	-0.75
-89.75	-0.25
-89.75	0.25
-89.75	0.75
-89.75	1.25
-89.75	1.75
-89.75	2.25
-89.75	2.75
-89.75	3.25
-89.75	3.75
-89.75	4.25
-89.75	4.75
-89.75	5.25
-89.75	5.75
-89.75	6.25
-89.75	6.75
-89.75	7.25
-89.75	7.75
-89.75	8.25
-89.75	8.75
-89.75	9.25
-89.75	9.75
-89.75	10.25
-89.75	10.75
-89.75	11.25
-89.75	11.75
-89.75	12.25
-89.75	12.75
-89.75	13.25
-89.75	13.75
-89.75	14.25
-89.75	14.75
-89.75	15.25
-89.75	15.75
-89.75	16.25
-89.75	16.75
-89.75	17.25
-89.75	17.75
-89.75	18.25
-89.75	18.75
-89.75	19.25
-89.75	19.75
-89.75	20.25
-89.75	20.75
-89.75	21.25
-89.75	21.75
-89.75	22.25
-89.75	22.75
-89.75	23.25
-89.75	23.75
-89.75	24.25
-89.75	24.75
-89.75	25.25
-89.75	25.75
-89.75	26.25
-89.75	26.75
-89.75	27.25
-89.75	27.75
-89.75	28.25
-89.75	28.75
-89.75	29.25
-89.75	29.75
-89.75	30.25
-89.75	30.75
-89.75	31.25
-89.75	31.75
-89.75	32.25
-89.75	32.75
-89.75	33.25
-89.75	33.75
-89.75	34.25
-89.75	34.75
-89.75	35.25
-89.75	35.75
-89.75	36.25
-89.75	36.75
-89.75	37.25
-89.75	37.75
-89.75	38.25
-89.75	38.75
-89.75	39.25
-89.75	39.75
-89.75	40.25
-89.75	40.75
-89.75	41.25
-89.75	41.75
-89.75	42.25
-89.75	42.75
-89.75	43.25
-89.75	43.75
-89.75	44.25
-89.75	44.75
-89.75	45.25
-89.75	45.75
-89.75	46.25
-89.75	46.75
-89.75	47.25
-89.75	47.75
-89.75	48.25
-89.75	48.75
-89.75	49.25
-89.75	49.75
-89.75	50.25
-89.75	50.75
-89.75	51.25
-89.75	51.75
-89.75	52.25
-89.75	52.75
-89.75	53.25
-89.75	53.75
-89.75	54.25
-89.75	54.75
-89.75	55.25
-89.75	55.75
-89.75	56.25
-89.75	56.75
-89.75	57.25
-89.75	57.75
-89.75	58.25
-89.75	58.75
-89.75	59.25
-89.75	59.75
-89.75	60.25
-89.75	60.75
-89.75	61.25
-89.75	61.75
-89.75	62.25
-89.75	62.75
-89.75	63.25
-89.75	63.75
-89.75	64.25
-89.75	64.75
-89.75	65.25
-89.75	65.75
-89.75	66.25
-89.75	66.75
-89.75	67.25
-89.75	67.75
-89.75	68.25
-89.75	68.75
-89.75	69.25
-89.75	69.75
-89.75	70.25
-89.75	70.75
-89.75	71.25
-89.75	71.75
-89.75	72.25
-89.75	72.75
-89.75	73.25
-89.75	73.75
-89.75	74.25
-89.75	74.75
-89.75	75.25
-89.75	75.75
-89.75	76.25
-89.75	76.75
-89.75	77.25
-89.75	77.75
-89.75	78.25
-89.75	78.75
-89.75	79.25
-89.75	79.75
-89.75	80.25
-89.75	80.75
-89.75	81.25
-89.75	81.75
-89.75	82.25
-89.75	82.75
-89.75	83.25
-89.75	83.75
-89.75	84.25
-89.75	84.75
-89.75	85.25
-89.75	85.75
-89.75	86.25
-89.75	86.75
-89.75	87.25
-89.75	87.75
-89.75	88.25
-89.75	88.75
-89.75	89.25
-89.75	89.75
-89.75	90.25
-89.75	90.75
-89.75	91.25
-89.75	91.75
-89.75	92.25
-89.75	92.75
-89.75	93.25
-89.75	93.75
-89.75	94.25
-89.75	94.75
-89.75	95.25
-89.75	95.75
-89.75	96.25
-89.75	96.75
-89.75	97.25
-89.75	97.75
-89.75	98.25
-89.75	98.75
-89.75	99.25
-89.75	99.75
-89.75	100.25
-89.75	100.75
-89.75	101.25
-89.75	101.75
-89.75	102.25
-89.75	102.75
-89.75	103.25
-89.75	103.75
-89.75	104.25
-89.75	104.75
-89.75	105.25
-89.75	105.75
-89.75	106.25
-89.75	106.75
-89.75	107.25
-89.75	107.75
-89.75	108.25
-89.75	108.75
-89.75	109.25
-89.75	109.75
-89.75	110.25
-89.75	110.75
-89.75	111.25
-89.75	111.75
-89.75	112.25
-89.75	112.75
-89.75	113.25
-89.75	113.75
-89.75	114.25
-89.75	114.75
-89.75	115.25
-89.75	115.75
-89.75	116.25
-89.75	116.75
-89.75	117.25
-89.75	117.75
-89.75	118.25
-89.75	118.75
-89.75	119.25
-89.75	119.75
-89.75	120.25
-89.75	120.75
-89.75	121.25
-89.75	121.75
-89.75	122.25
-89.75	122.75
-89.75	123.25
-89.75	123.75
-89.75	124.25
-89.75	124.75
-89.75	125.25
-89.75	125.75
-89.75	126.25
-89.75	126.75
-89.75	127.25
-89.75	127.75
-89.75	128.25
-89.75	128.75
-89.75	129.25
-89.75	129.75
-89.75	130.25
-89.75	130.75
-89.75	131.25
-89.75	131.75
-89.75	132.25
-89.75	132.75
-89.75	133.25
-89.75	133.75
-89.75	134.25
-89.75	134.75
-89.75	135.25
-89.75	135.75
-89.75	136.25
-89.75	136.75
-89.75	137.25
-89.75	137.75
-89.75	138.25
-89.75	138.75
-89.75	139.25
-89.75	139.75
-89.75	140.25
-89.75	140.75
-89.75	141.25
-89.75	141.75
-89.75	142.25
-89.75	142.75
-89.75	143.25
-89.75	143.75
-89.75	144.25
-89.75	144.75
-89.75	145.25
-89.75	145.75
-89.75	146.25
-89.75	146.75
-89.75	147.25
-89.75	147.75
-89.75	148.25
-89.75	148.75
-89.75	149.25
-89.75	149.75
-89.75	150.25
-89.75	150.75
-89.75	151.25
-89.75	151.75
-89.75	152.25
-89.75	152.75
-89.75	153.25
-89.75	153.75
-89.75	154.25
-89.75	154.75
-89.75	155.25
-89.75	155.75
-89.75	156.25
-89.75	156.75
-89.75	157.25
-89.75	157.75
-89.75	158.25
-89.75	158.75
-89.75	159.25
-89.75	159.75
-89.75	160.25
-89.75	160.75
-89.75	161.25
-89.75	161.75
-89.75	162.25
-89.75	162.75
-89.75	163.25
-89.75	163.75
-89.75	164.25
-89.75	164.75
-89.75	165.25
-89.75	165.75
-89.75	166.25
-89.75	166.75
-89.75	167.25
-89.75	167.75
-89.75	168.25
-89.75	168.75
-89.75	169.25
-89.75	169.75
-89.75	170.25
-89.75	170.75
-89.75	171.25
-89.75	171.75
-89.75	172.25
-89.75	172.75
-89.75	173.25
-89.75	173.75
-89.75	174.25
-89.75	174.75
-89.75	175.25
-89.75	175.75
-89.75	176.25
-89.75	176.75
-89.75	177.25
-89.75	177.75
-89.75	178.25
-89.75	178.75
-89.75	179.25
-89.75	179.75
-89.25	-179.75
-89.25	-179.25
-89.25	-178.75
-89.25	-178.25
-89.25	-177.75
-89.25	-177.25
-89.25	-176.75
-89.25	-176.25
-89.25	-175.75
-89.25	-175.25
-89.25	-174.75
-89.25	-174.25
-89.25	-173.75
-89.25	-173.25
-89.25	-172.75
-89.25	-172.25
-89.25	-171.75
-89.25	-171.25
-89.25	-170.75
-89.25	-170.25
-89.25	-169.75
-89.25	-169.25
-89.25	-168.75
-89.25	-168.25
-89.25	-167.75
-89.25	-167.25
-89.25	-166.75
-89.25	-166.25
-89.25	-165.75
-89.25	-165.25
-89.25	-164.75
-89.25	-164.25
-89.25	-163.75
-89.25	-163.25
-89.25	-162.75
-89.25	-162.25
-89.25	-161.75
-89.25	-161.25
-89.25	-160.75
-89.25	-160.25
-89.25	-159.75
-89.25	-159.25
-89.25	-158.75
-89.25	-158.25
-89.25	-157.75
-89.25	-157.25
-89.25	-156.75
-89.25	-156.25
-89.25	-155.75
-89.25	-155.25
-89.25	-154.75
-89.25	-154.25
-89.25	-153.75
-89.25	-153.25
-89.25	-152.75
-89.25	-152.25
-89.25	-151.75
-89.25	-151.25
-89.25	-150.75
-89.25	-150.25
-89.25	-149.75
-89.25	-149.25
-89.25	-148.75
-89.25	-148.25
-89.25	-147.75
-89.25	-147.25
-89.25	-146.75
-89.25	-146.25
-89.25	-145.75
-89.25	-145.25
-89.25	-144.75
-89.25	-144.25
-89.25	-143.75
-89.25	-143.25
-89.25	-142.75
-89.25	-142.25
-89.25	-141.75
-89.25	-141.25
-89.25	-140.75
-89.25	-140.25
-89.25	-139.75
-89.25	-139.25
-89.25	-138.75
-89.25	-138.25
-89.25	-137.75
-89.25	-137.25
-89.25	-136.75
-89.25	-136.25
-89.25	-135.75
-89.25	-135.25
-89.25	-134.75
-89.25	-134.25
-89.25	-133.75
-89.25	-133.25
-89.25	-132.75
-89.25	-132.25
-89.25	-131.75
-89.25	-131.25
-89.25	-130.75
-89.25	-130.25
-89.25	-129.75
-89.25	-129.25
-89.25	-128.75
-89.25	-128.25
-89.25	-127.75
-89.25	-127.25
-89.25	-126.75
-89.25	-126.25
-89.25	-125.75
-89.25	-125.25
-89.25	-124.75
-89.25	-124.25
-89.25	-123.75
-89.25	-123.25
-89.25	-122.75
-89.25	-122.25
-89.25	-121.75
-89.25	-121.25
-89.25	-120.75
-89.25	-120.25
-89.25	-119.75
-89.25	-119.25
-89.25	-118.75
-89.25	-118.25
-89.25	-117.75
-89.25	-117.25
-89.25	-116.75
-89.25	-116.25
-89.25	-115.75
-89.25	-115.25
-89.25	-114.75
-89.25	-114.25
-89.25	-113.75
-89.25	-113.25
-89.25	-112.75
-89.25	-112.25
-89.25	-111.75
-89.25	-111.25
-89.25	-110.75
-89.25	-110.25
-89.25	-109.75
-89.25	-109.25
-89.25	-108.75
-89.25	-108.25
-89.25	-107.75
-89.25	-107.25
-89.25	-106.75
-89.25	-106.25
-89.25	-105.75
-89.25	-105.25
-89.25	-104.75
-89.25	-104.25
-89.25	-103.75
-89.25	-103.25
-89.25	-102.75
-89.25	-102.25
-89.25	-101.75
-89.25	-101.25
-89.25	-100.75
-89.25	-100.25
-89.25	-99.75
-89.25	-99.25
-89.25	-98.75
-89.25	-98.25
-89.25	-97.75
-89.25	-97.25
-89.25	-96.75
-89.25	-96.25
-89.25	-95.75
-89.25	-95.25
-89.25	-94.75
-89.25	-94.25
-89.25	-93.75
-89.25	-93.25
-89.25	-92.75
-89.25	-92.25
-89.25	-91.75
-89.25	-91.25
-89.25	-90.75
-89.25	-90.25
-89.25	-89.75
-89.25	-89.25
-89.25	-88.75
-89.25	-88.25
-89.25	-87.75
-89.25	-87.25
-89.25	-86.75
-89.25	-86.25
-89.25	-85.75
-89.25	-85.25
-89.25	-84.75
-89.25	-84.25
-89.25	-83.75
-89.25	-83.25
-89.25	-82.75
-89.25	-82.25
-89.25	-81.75
-89.25	-81.25
-89.25	-80.75
-89.25	-80.25
-89.25	-79.75
-89.25	-79.25
-89.25	-78.75
-89.25	-78.25
-89.25	-77.75
-89.25	-77.25
-89.25	-76.75
-89.25	-76.25
-89.25	-75.75
-89.25	-75.25
-89.25	-74.75
-89.25	-74.25
-89.25	-73.75
-89.25	-73.25
-89.25	-72.75
-89.25	-72.25
-89.25	-71.75
-89.25	-71.25
-89.25	-70.75
-89.25	-70.25
-89.25	-69.75
-89.25	-69.25
-89.25	-68.75
-89.25	-68.25
-89.25	-67.75
-89.25	-67.25
-89.25	-66.75
-89.25	-66.25
-89.25	-65.75
-89.25	-65.25
-89.25	-64.75
-89.25	-64.25
-89.25	-63.75
-89.25	-63.25
-89.25	-62.75
-89.25	-62.25
-89.25	-61.75
-89.25	-61.25
-89.25	-60.75
-89.25	-60.25
-89.25	-59.75
-89.25	-59.25
-89.25	-58.75
-89.25	-58.25
-89.25	-57.75
-89.25	-57.25
-89.25	-56.75
-89.25	-56.25
-89.25	-55.75
-89.25	-55.25
-89.25	-54.75
-89.25	-54.25
-89.25	-53.75
-89.25	-53.25
-89.25	-52.75
-89.25	-52.25
-89.25	-51.75
-89.25	-51.25
-89.25	-50.75
-89.25	-50.25
-89.25	-49.75
-89.25	-49.25
-89.25	-48.75
-89.25	-48.25
-89.25	-47.75
-89.25	-47.25
-89.25	-46.75
-89.25	-46.25
-89.25	-45.75
-89.25	-45.25
-89.25	-44.75
-89.25	-44.25
-89.25	-43.75
-89.25	-43.25
-89.25	-42.75
-89.25	-42.25
-89.25	-41.75
-89.25	-41.25
-89.25	-40.75
-89.25	-40.25
-89.25	-39.75
-89.25	-39.25
-89.25	-38.75
-89.25	-38.25
-89.25	-37.75
-89.25	-37.25
-89.25	-36.75
-89.25	-36.25
-89.25	-35.75
-89.25	-35.25
-89.25	-34.75
-89.25	-34.25
-89.25	-33.75
-89.25	-33.25
-89.25	-32.75
-89.25	-32.25
-89.25	-31.75
-89.25	-31.25
-89.25	-30.75
-89.25	-30.25
-89.25	-29.75
-89.25	-29.25
-89.25	-28.75
-89.25	-28.25
-89.25	-27.75
-89.25	-27.25
-89.25	-26.75
-89.25	-26.25
-89.25	-25.75
-89.25	-25.25
-89.25	-24.75
-89.25	-24.25
-89.25	-23.75
-89.25	-23.25
-89.25	-22.75
-89.25	-22.25
-89.25	-21.75
-89.25	-21.25
-89.25	-20.75
-89.25	-20.25
-89.25	-19.75
-89.25	-19.25
-89.25	-18.75
-89.25	-18.25
-89.25	-17.75
-89.25	-17.25
-89.25	-16.75
-89.25	-16.25
-89.25	-15.75
-89.25	-15.25
-89.25	-14.75
-89.25	-14.25
-89.25	-13.75
-89.25	-13.25
-89.25	-12.75
-89.25	-12.25
-89.25	-11.75
-89.25	-11.25
-89.25	-10.75
-89.25	-10.25
-89.25	-9.75
-89.25	-9.25
-89.25	-8.75
-89.25	-8.25
-89.25	-7.75
-89.25	-7.25
-89.25	-6.75
-89.25	-6.25
-89.25	-5.75
-89.25	-5.25
-89.25	-4.75
-89.25	-4.25
-89.25	-3.75
-89.25	-3.25
-89.25	-2.75
-89.25	-2.25
-89.25	-1.75
-89.25	-1.25
-89.25	-0.75
-89.25	-0.25
-89.25	0.25
-89.25	0.75
-89.25	1.25
-89.25	1.75
-89.25	2.25
-89.25	2.75
-89.25	3.25
-89.25	3.75
-89.25	4.25
-89.25	4.75
-89.25	5.25
-89.25	5.75
-89.25	6.25
-89.25	6.75
-89.25	7.25
-89.25	7.75
-89.25	8.25
-89.25	8.75
-89.25	9.25
-89.25	9.75
-89.25	10.25
-89.25	10.75
-89.25	11.25
-89.25	11.75
-89.25	12.25
-89.25	12.75
-89.25	13.25
-89.25	13.75
-89.25	14.25
-89.25	14.75
-89.25	15.25
-89.25	15.75
-89.25	16.25
-89.25	16.75
-89.25	17.25
-89.25	17.75
-89.25	18.25
-89.25	18.75
-89.25	19.25
-89.25	19.75
-89.25	20.25
-89.25	20.75
-89.25	21.25
-89.25	21.75
-89.25	22.25
-89.25	22.75
-89.25	23.25
-89.25	23.75
-89.25	24.25
-89.25	24.75
-89.25	25.25
-89.25	25.75
-89.25	26.25
-89.25	26.75
-89.25	27.25
-89.25	27.75
-89.25	28.25
-89.25	28.75
-89.25	29.25
-89.25	29.75
-89.25	30.25
-89.25	30.75
-89.25	31.25
-89.25	31.75
-89.25	32.25
-89.25	32.75
-89.25	33.25
-89.25	33.75
-89.25	34.25
-89.25	34.75
-89.25	35.25
-89.25	35.75
-89.25	36.25
-89.25	36.75
-89.25	37.25
-89.25	37.75
-89.25	38.25
-89.25	38.75
-89.25	39.25
-89.25	39.75
-89.25	40.25
-89.25	40.75
-89.25	41.25
-89.25	41.75
-89.25	42.25
-89.25	42.75
-89.25	43.25
-89.25	43.75
-89.25	44.25
-89.25	44.75
-89.25	45.25
-89.25	45.75
-89.25	46.25
-89.25	46.75
-89.25	47.25
-89.25	47.75
-89.25	48.25
-89.25	48.75
-89.25	49.25
-89.25	49.75
-89.25	50.25
-89.25	50.75
-89.25	51.25
-89.25	51.75
-89.25	52.25
-89.25	52.75
-89.25	53.25
-89.25	53.75
-89.25	54.25
-89.25	54.75
-89.25	55.25
-89.25	55.75
-89.25	56.25
-89.25	56.75
-89.25	57.25
-89.25	57.75
-89.25	58.25
-89.25	58.75
-89.25	59.25
-89.25	59.75
-89.25	60.25
-89.25	60.75
-89.25	61.25
-89.25	61.75
-89.25	62.25
-89.25	62.75
-89.25	63.25
-89.25	63.75
-89.25	64.25
-89.25	64.75
-89.25	65.25
-89.25	65.75
-89.25	66.25
-89.25	66.75
-89.25	67.25
-89.25	67.75
-89.25	68.25
-89.25	68.75
-89.25	69.25
-89.25	69.75
-89.25	70.25
-89.25	70.75
-89.25	71.25
-89.25	71.75
-89.25	72.25
-89.25	72.75
-89.25	73.25
-89.25	73.75
-89.25	74.25
-89.25	74.75
-89.25	75.25
-89.25	75.75
-89.25	76.25
-89.25	76.75
-89.25	77.25
-89.25	77.75
-89.25	78.25
-89.25	78.75
-89.25	79.25
-89.25	79.75
-89.25	80.25
-89.25	80.75
-89.25	81.25
-89.25	81.75
-89.25	82.25
-89.25	82.75
-89.25	83.25
-89.25	83.75
-89.25	84.25
-89.25	84.75
-89.25	85.25
-89.25	85.75
-89.25	86.25
-89.25	86.75
-89.25	87.25
-89.25	87.75
-89.25	88.25
-89.25	88.75
-89.25	89.25
-89.25	89.75
-89.25	90.25
-89.25	90.75
-89.25	91.25
-89.25	91.75
-89.25	92.25
-89.25	92.75
-89.25	93.25
-89.25	93.75
-89.25	94.25
-89.25	94.75
-89.25	95.25
-89.25	95.75
-89.25	96.25
-89.25	96.75
-89.25	97.25
-89.25	97.75
-89.25	98.25
-89.25	98.75
-89.25	99.25
-89.25	99.75
-89.25	100.25
-89.25	100.75
-89.25	101.25
-89.25	101.75
-89.25	102.25
-89.25	102.75
-89.25	103.25
-89.25	103.75
-89.25	104.25
-89.25	104.75
-89.25	105.25
-89.25	105.75
-89.25	106.25
-89.25	106.75
-89.25	107.25
-89.25	107.75
-89.25	108.25
-89.25	108.75
-89.25	109.25
-89.25	109.75
-89.25	110.25
-89.25	110.75
-89.25	111.25
-89.25	111.75
-89.25	112.25
-89.25	112.75
-89.25	113.25
-89.25	113.75
-89.25	114.25
-89.25	114.75
-89.25	115.25
-89.25	115.75
-89.25	116.25
-89.25	116.75
-89.25	117.25
-89.25	117.75
-89.25	118.25
-89.25	118.75
-89.25	119.25
-89.25	119.75
-89.25	120.25
-89.25	120.75
-89.25	121.25
-89.25	121.75
-89.25	122.25
-89.25	122.75
-89.25	123.25
-89.25	123.75
-89.25	124.25
-89.25	124.75
-89.25	125.25
-89.25	125.75
-89.25	126.25
-89.25	126.75
-89.25	127.25
-89.25	127.75
-89.25	128.25
-89.25	128.75
-89.25	129.25
-89.25	129.75
-89.25	130.25
-89.25	130.75
-89.25	131.25
-89.25	131.75
-89.25	132.25
-89.25	132.75
-89.25	133.25
-89.25	133.75
-89.25	134.25
-89.25	134.75
-89.25	135.25
-89.25	135.75
-89.25	136.25
-89.25	136.75
-89.25	137.25
-89.25	137.75
-89.25	138.25
-89.25	138.75
-89.25	139.25
-89.25	139.75
-89.25	140.25
-89.25	140.75
-89.25	141.25
-89.25	141.75
-89.25	142.25
-89.25	142.75
-89.25	143.25
-89.25	143.75
-89.25	144.25
-89.25	144.75
-89.25	145.25
-89.25	145.75
-89.25	146.25
-89.25	146.75
-89.25	147.25
-89.25	147.75
-89.25	148.25
-89.25	148.75
-89.25	149.25
-89.25	149.75
-89.25	150.25
-89.25	150.75
-89.25	151.25
-89.25	151.75
-89.25	152.25
-89.25	152.75
-89.25	153.25
-89.25	153.75
-89.25	154.25
-89.25	154.75
-89.25	155.25
-89.25	155.75
-89.25	156.25
-89.25	156.75
-89.25	157.25
-89.25	157.75
-89.25	158.25
-89.25	158.75
-89.25	159.25
-89.25	159.75
-89.25	160.25
-89.25	160.75
-89.25	161.25
-89.25	161.75
-89.25	162.25
-89.25	162.75
-89.25	163.25
-89.25	163.75
-89.25	164.25
-89.25	164.75
-89.25	165.25
-89.25	165.75
-89.25	166.25
-89.25	166.75
-89.25	167.25
-89.25	167.75
-89.25	168.25
-89.25	168.75
-89.25	169.25
-89.25	169.75
-89.25	170.25
-89.25	170.75
-89.25	171.25
-89.25	171.75
-89.25	172.25
-89.25	172.75
-89.25	173.25
-89.25	173.75
-89.25	174.25
-89.25	174.75
-89.25	175.25
-89.25	175.75
-89.25	176.25
-89.25	176.75
-89.25	177.25
-89.25	177.75
-89.25	178.25
-89.25	178.75
-89.25	179.25
-89.25	179.75
-88.75	-179.75
-88.75	-179.25
-88.75	-178.75
-88.75	-178.25
-88.75	-177.75
-88.75	-177.25
-88.75	-176.75
-88.75	-176.25
-88.75	-175.75
-88.75	-175.25
-88.75	-174.75
-88.75	-174.25
-88.75	-173.75
-88.75	-173.25
-88.75	-172.75
-88.75	-172.25
-88.75	-171.75
-88.75	-171.25
-88.75	-170.75
-88.75	-170.25
-88.75	-169.75
-88.75	-169.25
-88.75	-168.75
-88.75	-168.25
-88.75	-167.75
-88.75	-167.25
-88.75	-166.75
-88.75	-166.25
-88.75	-165.75
-88.75	-165.25
-88.75	-164.75
-88.75	-164.25
-88.75	-163.75
-88.75	-163.25
-88.75	-162.75
-88.75	-162.25
-88.75	-161.75
-88.75	-161.25
-88.75	-160.75
-88.75	-160.25
-88.75	-159.75
-88.75	-159.25
-88.75	-158.75
-88.75	-158.25
-88.75	-157.75
-88.75	-157.25
-88.75	-156.75
-88.75	-156.25
-88.75	-155.75
-88.75	-155.25
-88.75	-154.75
-88.75	-154.25
-88.75	-153.75
-88.75	-153.25
-88.75	-152.75
-88.75	-152.25
-88.75	-151.75
-88.75	-151.25
-88.75	-150.75
-88.75	-150.25
-88.75	-149.75
-88.75	-149.25
-88.75	-148.75
-88.75	-148.25
-88.75	-147.75
-88.75	-147.25
-88.75	-146.75
-88.75	-146.25
-88.75	-145.75
-88.75	-145.25
-88.75	-144.75
-88.75	-144.25
-88.75	-143.75
-88.75	-143.25
-88.75	-142.75
-88.75	-142.25
-88.75	-141.75
-88.75	-141.25
-88.75	-140.75
-88.75	-140.25
-88.75	-139.75
-88.75	-139.25
-88.75	-138.75
-88.75	-138.25
-88.75	-137.75
-88.75	-137.25
-88.75	-136.75
-88.75	-136.25
-88.75	-135.75
-88.75	-135.25
-88.75	-134.75
-88.75	-134.25
-88.75	-133.75
-88.75	-133.25
-88.75	-132.75
-88.75	-132.25
-88.75	-131.75
-88.75	-131.25
-88.75	-130.75
-88.75	-130.25
-88.75	-129.75
-88.75	-129.25
-88.75	-128.75
-88.75	-128.25
-88.75	-127.75
-88.75	-127.25
-88.75	-126.75
-88.75	-126.25
-88.75	-125.75
-88.75	-125.25
-88.75	-124.75
-88.75	-124.25
-88.75	-123.75
-88.75	-123.25
-88.75	-122.75
-88.75	-122.25
-88.75	-121.75
-88.75	-121.25
-88.75	-120.75
-88.75	-120.25
-88.75	-119.75
-88.75	-119.25
-88.75	-118.75
-88.75	-118.25
-88.75	-117.75
-88.75	-117.25
-88.75	-116.75
-88.75	-116.25
-88.75	-115.75
-88.75	-115.25
-88.75	-114.75
-88.75	-114.25
-88.75	-113.75
-88.75	-113.25
-88.75	-112.75
-88.75	-112.25
-88.75	-111.75
-88.75	-111.25
-88.75	-110.75
-88.75	-110.25
-88.75	-109.75
-88.75	-109.25
-88.75	-108.75
-88.75	-108.25
-88.75	-107.75
-88.75	-107.25
-88.75	-106.75
-88.75	-106.25
-88.75	-105.75
-88.75	-105.25
-88.75	-104.75
-88.75	-104.25
-88.75	-103.75
-88.75	-103.25
-88.75	-102.75
-88.75	-102.25
-88.75	-101.75
-88.75	-101.25
-88.75	-100.75
-88.75	-100.25
-88.75	-99.75
-88.75	-99.25
-88.75	-98.75
-88.75	-98.25
-88.75	-97.75
-88.75	-97.25
-88.75	-96.75
-88.75	-96.25
-88.75	-95.75
-88.75	-95.25
-88.75	-94.75
-88.75	-94.25
-88.75	-93.75
-88.75	-93.25
-88.75	-92.75
-88.75	-92.25
-88.75	-91.75
-88.75	-91.25
-88.75	-90.75
-88.75	-90.25
-88.75	-89.75
-88.75	-89.25
-88.75	-88.75
-88.75	-88.25
-88.75	-87.75
-88.75	-87.25
-88.75	-86.75
-88.75	-86.25
-88.75	-85.75
-88.75	-85.25
-88.75	-84.75
-88.75	-84.25
-88.75	-83.75
-88.75	-83.25
-88.75	-82.75
-88.75	-82.25
-88.75	-81.75
-88.75	-81.25
-88.75	-80.75
-88.75	-80.25
-88.75	-79.75
-88.75	-79.25
-88.75	-78.75
-88.75	-78.25
-88.75	-77.75
-88.75	-77.25
-88.75	-76.75
-88.75	-76.25
-88.75	-75.75
-88.75	-75.25
-88.75	-74.75
-88.75	-74.25
-88.75	-73.75
-88.75	-73.25
-88.75	-72.75
-88.75	-72.25
-88.75	-71.75
-88.75	-71.25
-88.75	-70.75
-88.75	-70.25
-88.75	-69.75
-88.75	-69.25
-88.75	-68.75
-88.75	-68.25
-88.75	-67.75
-88.75	-67.25
-88.75	-66.75
-88.75	-66.25
-88.75	-65.75
-88.75	-65.25
-88.75	-64.75
-88.75	-64.25
-88.75	-63.75
-88.75	-63.25
-88.75	-62.75
-88.75	-62.25
-88.75	-61.75
-88.75	-61.25
-88.75	-60.75
-88.75	-60.25
-88.75	-59.75
-88.75	-59.25
-88.75	-58.75
-88.75	-58.25
-88.75	-57.75
-88.75	-57.25
-88.75	-56.75
-88.75	-56.25
-88.75	-55.75
-88.75	-55.25
-88.75	-54.75
-88.75	-54.25
-88.75	-53.75
-88.75	-53.25
-88.75	-52.75
-88.75	-52.25
-88.75	-51.75
-88.75	-51.25
-88.75	-50.75
-88.75	-50.25
-88.75	-49.75
-88.75	-49.25
-88.75	-48.75
-88.75	-48.25
-88.75	-47.75
-88.75	-47.25
-88.75	-46.75
-88.75	-46.25
-88.75	-45.75
-88.75	-45.25
-88.75	-44.75
-88.75	-44.25
-88.75	-43.75
-88.75	-43.25
-88.75	-42.75
-88.75	-42.25
-88.75	-41.75
-88.75	-41.25
-88.75	-40.75
-88.75	-40.25
-88.75	-39.75
-88.75	-39.25
-88.75	-38.75
-88.75	-38.25
-88.75	-37.75
-88.75	-37.25
-88.75	-36.75
-88.75	-36.25
-88.75	-35.75
-88.75	-35.25
-88.75	-34.75
-88.75	-34.25
-88.75	-33.75
-88.75	-33.25
-88.75	-32.75
-88.75	-32.25
-88.75	-31.75
-88.75	-31.25
-88.75	-30.75
-88.75	-30.25
-88.75	-29.75
-88.75	-29.25
-88.75	-28.75
-88.75	-28.25
-88.75	-27.75
-88.75	-27.25
-88.75	-26.75
-88.75	-26.25
-88.75	-25.75
-88.75	-25.25
-88.75	-24.75
-88.75	-24.25
-88.75	-23.75
-88.75	-23.25
-88.75	-22.75
-88.75	-22.25
-88.75	-21.75
-88.75	-21.25
-88.75	-20.75
-88.75	-20.25
-88.75	-19.75
-88.75	-19.25
-88.75	-18.75
-88.75	-18.25
-88.75	-17.75
-88.75	-17.25
-88.75	-16.75
-88.75	-16.25
-88.75	-15.75
-88.75	-15.25
-88.75	-14.75
-88.75	-14.25
-88.75	-13.75
-88.75	-13.25
-88.75	-12.75
-88.75	-12.25
-88.75	-11.75
-88.75	-11.25
-88.75	-10.75
-88.75	-10.25
-88.75	-9.75
-88.75	-9.25
-88.75	-8.75
-88.75	-8.25
-88.75	-7.75
-88.75	-7.25
-88.75	-6.75
-88.75	-6.25
-88.75	-5.75
-88.75	-5.25
-88.75	-4.75
-88.75	-4.25
-88.75	-3.75
-88.75	-3.25
-88.75	-2.75
-88.75	-2.25
-88.75	-1.75
-88.75	-1.25
-88.75	-0.75
-88.75	-0.25
-88.75	0.25
-88.75	0.75
-88.75	1.25
-88.75	1.75
-88.75	2.25
-88.75	2.75
-88.75	3.25
-88.75	3.75
-88.75	4.25
-88.75	4.75
-88.75	5.25
-88.75	5.75
-88.75	6.25
-88.75	6.75
-88.75	7.25
-88.75	7.75
-88.75	8.25
-88.75	8.75
-88.75	9.25
-88.75	9.75
-88.75	10.25
-88.75	10.75
-88.75	11.25
-88.75	11.75
-88.75	12.25
-88.75	12.75
-88.75	13.25
-88.75	13.75
-88.75	14.25
-88.75	14.75
-88.75	15.25
-88.75	15.75
-88.75	16.25
-88.75	16.75
-88.75	17.25
-88.75	17.75
-88.75	18.25
-88.75	18.75
-88.75	19.25
-88.75	19.75
-88.75	20.25
-88.75	20.75
-88.75	21.25
-88.75	21.75
-88.75	22.25
-88.75	22.75
-88.75	23.25
-88.75	23.75
-88.75	24.25
-88.75	24.75
-88.75	25.25
-88.75	25.75
-88.75	26.25
-88.75	26.75
-88.75	27.25
-88.75	27.75
-88.75	28.25
-88.75	28.75
-88.75	29.25
-88.75	29.75
-88.75	30.25
-88.75	30.75
-88.75	31.25
-88.75	31.75
-88.75	32.25
-88.75	32.75
-88.75	33.25
-88.75	33.75
-88.75	34.25
-88.75	34.75
-88.75	35.25
-88.75	35.75
-88.75	36.25
-88.75	36.75
-88.75	37.25
-88.75	37.75
-88.75	38.25
-88.75	38.75
-88.75	39.25
-88.75	39.75
-88.75	40.25
-88.75	40.75
-88.75	41.25
-88.75	41.75
-88.75	42.25
-88.75	42.75
-88.75	43.25
-88.75	43.75
-88.75	44.25
-88.75	44.75
-88.75	45.25
-88.75	45.75
-88.75	46.25
-88.75	46.75
-88.75	47.25
-88.75	47.75
-88.75	48.25
-88.75	48.75
-88.75	49.25
-88.75	49.75
-88.75	50.25
-88.75	50.75
-88.75	51.25
-88.75	51.75
-88.75	52.25
-88.75	52.75
-88.75	53.25
-88.75	53.75
-88.75	54.25
-88.75	54.75
-88.75	55.25
-88.75	55.75
-88.75	56.25
-88.75	56.75
-88.75	57.25
-88.75	57.75
-88.75	58.25
-88.75	58.75
-88.75	59.25
-88.75	59.75
-88.75	60.25
-88.75	60.75
-88.75	61.25
-88.75	61.75
-88.75	62.25
-88.75	62.75
-88.75	63.25
-88.75	63.75
-88.75	64.25
-88.75	64.75
-88.75	65.25
-88.75	65.75
-88.75	66.25
-88.75	66.75
-88.75	67.25
-88.75	67.75
-88.75	68.25
-88.75	68.75
-88.75	69.25
-88.75	69.75
-88.75	70.25
-88.75	70.75
-88.75	71.25
-88.75	71.75
-88.75	72.25
-88.75	72.75
-88.75	73.25
-88.75	73.75
-88.75	74.25
-88.75	74.75
-88.75	75.25
-88.75	75.75
-88.75	76.25
-88.75	76.75
-88.75	77.25
-88.75	77.75
-88.75	78.25
-88.75	78.75
-88.75	79.25
-88.75	79.75
-88.75	80.25
-88.75	80.75
-88.75	81.25
-88.75	81.75
-88.75	82.25
-88.75	82.75
-88.75	83.25
-88.75	83.75
-88.75	84.25
-88.75	84.75
-88.75	85.25
-88.75	85.75
-88.75	86.25
-88.75	86.75
-88.75	87.25
-88.75	87.75
-88.75	88.25
-88.75	88.75
-88.75	89.25
-88.75	89.75
-88.75	90.25
-88.75	90.75
-88.75	91.25
-88.75	91.75
-88.75	92.25
-88.75	92.75
-88.75	93.25
-88.75	93.75
-88.75	94.25
-88.75	94.75
-88.75	95.25
-88.75	95.75
-88.75	96.25
-88.75	96.75
-88.75	97.25
-88.75	97.75
-88.75	98.25
-88.75	98.75
-88.75	99.25
[truncated: 257,201+ more rows]
